# Supplementary material for: A Study of the Mechanisms and Characteristics of Fluorescence Enhancement for the Detection of Formononetin and Ononin
Source: Molecules. 2023 Feb 5;28(4):1543. doi: 10.3390/molecules28041543 (PMC9958771; doi:10.3390/molecules28041543)
Supplement: Supplementary file 1 [file molecules-28-01543-s001.zip]

Archive with 1 entries (1 files):
- molecules-2157695-supplementary.pdf
